# Supplementary material for: Morphological phylogeny on the unnatural grouping of Demidospermus-like species (Monopisthocotyla, Dactylogyridae) with the proposal of new genera, genera resurrections, and descriptions of new species
Source: Parasite. 2025 Aug 5;32:49. doi: 10.1051/parasite/2025034 (PMC12324567; doi:10.1051/parasite/2025034)
Supplement: Supplementary file 4 — Table S2: Analyzed species and their respective characters. This table is structured to allow for easy filtering and sorting, making it a functional interactive taxonomic key. Table S3: Character matrix in Nexus format, which can be directly utilized in phylogenetic software for further analysis or verification of our findings. [file parasite-32-49-s4.zip]

Archive with 2 entries (2 files):
- parasite240153-3-olm/Table S2.txt
- parasite240153-3-olm/Table S3.nex
