# Supplementary material for: Morphological phylogeny on the unnatural grouping of Demidospermus-like species (Monopisthocotyla, Dactylogyridae) with the proposal of new genera, genera resurrections, and descriptions of new species
Source: Parasite. 2025 Aug 5;32:49. doi: 10.1051/parasite/2025034 (PMC12324567; doi:10.1051/parasite/2025034)
Supplement: Supplementary file 4 — Table S2: Analyzed species and their respective characters. This table is structured to allow for easy filtering and sorting, making it a functional interactive taxonomic key. Table S3: Character matrix in Nexus format, which can be directly utilized in phylogenetic software for further analysis or verification of our findings. [file parasite-32-49-s4.zip › parasite240153-3-olm/Table S2.txt]

	0	1	2	3	4	5	6	7	8	9	10	11	12	13	14	15	16	17	18	19	20	21	22	23	24	25	26	27	28	29	30	31	32	33	34	35	36	37	38	39	40	41	42	43	44	45	46	47	48
Taxon	Tegument annulations	Eyes	Accessory granules in cephalic and anterior trunk regions	Head organs	MCO <shape>	Kind of MCO coiled	Kind of MCO not coiled	Smaller number of rings in the MCO preceding the accessory piece	Larger number of rings in the MCO preceding the accessory piece	Distal part of the MCO	Sac of the MCO	MCO base <shape>	Expansions of MCO base	Accesory piecce <type>	Accesory piecce <articulation>	Prostatic reservoir	Gonads	Vaginal aperture	Vagina	Vaginal atrium	Vaginal pre-atrium	Vaginal atrium <shape>	Length of vaginal atrium	Grooves in the vaginal atrium	Fringes or spines in the vaginal atrium	Grooves in the vaginal pre-atrium	Structure within the vaginal atrium	Vaginal canal <sclerotization>	Vaginal canal <shape>	Distal part of the vaginal canal	Seminal receptacle	Caudal peduncle	Glandular haptorial patches	Haptoral bars in adult <number>	Ventral bar <shape>	Ventral bar <sclerotized narrowing in the middle>	Ventral bar <distal extremities>	Medio anterior or posterior projection in the ventral bar	Longitudinal groove on the ventral bar	Transversal groove on the ventral bar	Dorsal bar <shape>	Dorsal bar <sclerotized narrowing in the middle>	Dorsal bar <distal extremities>	Medio anterior or posterior projection in the dorsal bar	Longitudinal groove on the dorsal bar	Haptoral hooks	Hook pairs dilated composed by one subunity	Hook pairs dilated composed by two subunity, the hooklet and the shank	Hook 5 longer and /or with shank thinner than the others
Vancleaveus janauacaensis	0	0	0	1	0,1	0	0	0	0	0	0	4	1	2	2	5	1	3	1	0	2	0	0	1	0	-	0	0	0	0	1	0	0	0	0	0	1	1	0	0	0	0	1	1	0	0	0	0	0
Vancleaveus cicinnus	0	0	1	1	1	-	0	-	-	0	0	3	1	2	2	5	1	3	1	0	2	0	0	0	0	-	0	0	0	0	1	0	0	0	0	-	1	1	0	0	0	0	1	1	0	0	0	0	0
Ameloblastella chavarriai	0	0	0	4	0	0	-	1	1	0	0	4	1	1	1	1	1	2	0	0	0	0	0	1	0	1	0	0	0	1	1	1	0	0	0	0	1	1	0	0	0	0	1	0	0	0	0	0	0
Ameloblastella unapi	0	0	1	-	0	0	-	4	5	0	0	4	1	0	1	1	1	1	0	0	1	0	0	0	0	1	0	0	4	2	2	1	1	0	1	0	1	1	2	0	0	0	1	0	2	0	0	0	0
Ameloblastella paranaensis	0	0	1	1	0	0	-	1	3	0	0	4	1	3	1	1	1	2	1	1	2	0	0	0	0	-	0	1	0	0	1	0	0	0	0	0	2	1	0	0	0	0	0	0	1	0	0	0	0
Ameloblastella pirarara	0	0	1	5	0	0	-	3	4	0	0	3	1	0	1	2	1	1	0	0	1	0	0	0	0	0	0	0	4	2	2	0	1	0	0	0	0	1	0	0	1	0	0	0	0	0	0	0	0
Ameloblastella sakulocirra sp. n.	0	0	1	6	0	1	-	5	6	0	1	4	1	5	1	1	1	0	1	1	2	0	0	0	0	-	0	1	1	0	0	3	0	0	0,1	0	1	1	0	0	0	0	0	0	0	0	0	0	0
Ameloblastella martinae	0	0	1	2	0	1	-	5	3	0	0	3	1	3	1	1	1	2	1	1	2	0	0	0	0	-	0	1	1	0	1	3	0	0	1	0	1	1	3	0	0	0	0	0	0	0	0	0	0
Demidospermus centromochli s. m.	0	0	0	1	1	-	1	-	-	0	0	4	1,3	1	2	3	0	2	0	0	0	0	0	1	0	0	0	0	0	0	0	0	1	0	0	0	2	0	0	0	0	0	1	0	0	0	0	0	0
Rhabdolachosus brachyplatystomae comb. n.	0	0	0	2	1	-	0	-	-	0	0	4	1	3	2	1	0	2	1	1	2	0	0	1	0	-	0	1	0	0	1	2	1	0	0,1	0	2	0	2	0	0,1	0	1	0	1	0	0	0	0
Rhabdolachosus ceccarellii comb. n.	0	0	0	1	1	-	0	-	-	0	1	4	1	4	2	-	0	2	0	0	0	0	0	1	0	0	0	1	1	0	1	1	1	0	1	0	1	0	2	0	1	0	1	0	1	1	0	0	1
Rhabdolachosus araguaiensis comb. n.	0	1	0	1	1	-	0	-	-	2	0	0	0	4	0	4	0	2	0	0	1	0	0	1	1	0	1	0	1	0	1	2	1	0	1	0	1	0	1	0	0	0	1	0	1	0	0	0	0
Aphanoblastella travassosi morphotype A	0	4	1	-	0	0	-	2	3	0	0	4	1	3	0	1	0	2	2	2	0	-	-	-	-	0	-	0	0	0	1	2	1	3	0	0	2	1	0	0	2	0	0	0	2	0	0	0	0
Aphanoblastella travassosi morphotype B	0	4	0	2	0	1	-	1	2	0	0	4	0	3	2	1	0	2	2	2	0	-	-	-	-	0	-	0	0	1	1	2	1	0	0	0	2	1	0	0	0	0	2	0	1	0	0	0	0
Aphanoblastella juizforense	0	4	1	3	0	1	-	0	0	0	0	4	0	2	2	-	0	1	2	2	0	-	-	-	-	0	-	-	0	0	1	2	1	0	0	0	2	1	0	0	0	0	2	0	3	0	0	0	0
Demidospermus anus	1	0	1	2	0,1	0	1	0	0	0	0	4	0	3	2	1	0	2	2	2	0	0	-	-	-	0	-	0	0	0	-	0	1	1	2	1	2	0	0	0	2	0	0	0	0	0	0	0	0
Demidospermus paranaensis	1	0	1	2	0,1	0	1	0	1	0	0	4	0	3	2	1	0	2	1	0	2	0	0	0	0	-	0	0	0	0	1	0	1	1	2	1	2	0	0	0	2	1	0	0	0	0	0	0	0
Demidospermus spirophallus	1	0	1	1	0	0	-	1	1	0	0	4	0	3	2	-	0	2	1	0	2	0	0	0	0	-	0	0	0	0	1	0	1	1	2	1	2	0	0	0	2	1	0	0	0	0	0	0	0
Demidospermus prolixus	1	0	1	1	0,1	0	1	0	0	0	0	4	0	3	2	-	0	2	0	1	1	0	0	0	0	0	0	0	1	0	-	0	1	1	2	1	2	0	0	0	2	1	0	0	0	0	0	0	0
Demidospermus annulus i. s.	0	3	-	2	1	-	0	-	-	0	0	2	2	2	2	-	0	2	2	2	0	0	0	1	0	-	-	-	1	0	1	0	1	3	0	0	0	0	0	0	0	1	1	0	0	1	2	0	0
Omothecium pinirampi	0	1,2,5	1	3	1	-	0	-	-	0	0	1	3	3	2	1	0	0	1	0	2	1	0	1	0	-	0	0	2	0	1	1	1	0	0	0	0	0	0	0	0,1	0	0	0	0	1	0	0	1
Omothecium luckyi	0	1	1	0	1	-	0	-	-	0	0	1	3	3	2	-	0	0	1	0	2	1	0	1	0	-	0	0	3	0	1	1	1	0	0	0	2	0	0	0	0	0	0	0	0	0	0	0	0
Omothecium macropteri comb. n.	0	5	0	-	0,1	0	0	0	0	0	0	1	3	3	2	1	0	0	1	0	2	0	0	1	0	-	0	0	1	0	1	1	1	0	0	0	2	0	0	1	0	0	1	1	0	1	0	0	0
Demidospermus brevicirrus i. s.	0	5	1	1	1	-	2	-	-	0	0	4	0	1	0	1	0	2	1	0	2	0	0	0	1	-	0	0	1	0	1	1	0	0	0	0	2	0	0	0	0	0	0	0	0	1	2	0	0
Martorellius valenciennesi comb. n.	0	5	1	3	1	-	0	-	-	0	0	2	0	3	2	0	0	1	1	0	2	0	0	0	1	-	0	0	5	0	1	0	1	0	0	0	2	0	0	1	0	0	0	0	0	1	2	0	0
Martorellius paravalenciennesi comb. n.	0	5	1	1	1	-	0	-	-	0	0	2	0	3	2	1	0	1	1	0	2	0	0	0	0	-	0	0	5	0	1	0	1	0	0	0	2	0	0	0	0	0	0	0	0	1	2	0	0
Martorellius curvovaginatus comb. n.	0	2	1	1	1	-	0	-	-	0	0	2	2	3	2	-	0	2	1	0	2	0	0	0	0	-	0	0	5	0	1	1	1	0	0	0	0	0	3	1	0	0	0	0	0	1	2	0	0
Martorellius peruvianus comb. n.	0	2,5	0	1	1	-	0	-	-	0	0	1	3	3	2	1	0	2	0	0	0	0	0	0	0	0	0	0	5	0	0	1	0	0	0	0	2	0	0	0	0	0	0	0	2	1	2	0	0
Martorellius striatus comb. n.	0	2	0	1	1	-	0	-	-	0	0	1	2	3	2	1	0	2	0	0	0	0	0	1	0	0	0	0	5	0	1	1	0	3	0	0	0	0	2	1	0	1	0	0	2	1	2	0	0
Demidospermus idolus i. s.	0	5	1	2	0,1	0	0	0	0	0	0	1	0	3	2	3	0	2	1	0	2	0	-	1	0	-	0	0	1	0	1	-	0	0	0	0	2	0	0	0	0	0	0	0	0	1	1	0	0
Demidospermus cornicinus i. s.	0	2,5	1	1,2,3	1	-	0	-	-	1	0	2	0	3	2	1	0	2	1	0	2	0	0	1	1	-	1	0	0	0	1	0	0	3	0	0	0	0	1	1	0	1	2	0	0	1	2	0	1
Demidospermus armostus i.s.	0	5	1	2	1	-	0	-	-	0	0	1	0	1,3	0	1	0	0	0	0	1	0	0	1	0	0	0	0	1	0	1	0	0	0	0	0	2	0	0	0	0	0	0	0	0	1	1	0	0
Paramphocleithrium ichthyocercus comb. n.	0	2,5	1	1	1	-	0	-	-	0	0	1	0	1	0	1	0	0	1	0	2	2	1	0	1	-	0	0	0	0	-	-	0	0	0	0	2	0	0	0	0	0	1	0	1	1	0	0	1
Paramphocleithrium bidiverticulatum	0	2	1	2	1	-	0	-	-	0	0	4	2	3	0	1	0	2	1	0	2	2	1	0	0	-	0	0	1	0	1	1	0	0	0	0	2	0	0	0	0	0	0	0	0	1	0	0	1
Magnanchistrius leptosynophallus comb. n.	0	2,5	0	2	1	-	0	-	-	0	0	4	3	3	2	1	0	2	0	0	1	0	0	0	0	0	0	2	1	0	1	1	1	2	2	0	0	0	0	0	0	0	2	0	0	1	0	1	1
Magnanchistrius uncusvalidus comb. n.	0	2,5	1	3	1	-	0	-	-	0	0	4	3	3	2	1	0	2	0	0	1	0	0	0	0	0	0	0	1	0	1	0	1	2	2	0	2	0	0	0	0	0	0	1	0	1	0	1	1
Magnanchistrius majusculus comb. n.	0	2,5	0	-	1	-	0	-	-	2	0	4	3	3	2	1	0	2	0	0	1	0	0	0	0	0	0	0	1	0	1	-	1	2	2	0	2	0	0	0	0	0	0	1	0	1	0	1	1
Nanayella amplofalcis	0	0	0	2	1	-	1	-	-	0	0	4	1	3	2	0	0	2	0	0	1	0	0	0	0	0	0	2	4	0	0	2	1	0	0	0	1	0	0	0	0	0	0	1	0	1	0	0	1
Sicohencotyle catus comb. n.	0	2,5	0	3	0	0	-	1	2	2	0	3	1	3	2	1	0	2	0	1	1	0	0	1	0	1	0	1	5	0	0	1	1	0	0	0	1	0	1	0	1	0	1	0	1	1	0	0	1
Urocleidoides amazonensis i. s.	0	5	0	2	0	0	-	0	0	2	0	4	2	3	2	1	0	2	2	-	0	-	-	-	-	0	0	1	0	0	0	2	1	0	0	0	2	0	0	1	0	0	0	0	0	1	0	0	1
Sicohencotyle antomaia gen. n. sp. n.	0	2,4	1	3	0	0	-	1	1	1	0	3	1	3	2	-	0	2	0	0	0	0	0	1	0	0	2	1	1	0	1	1	1	0	0	0	0	0	1	0	0	0	2	0	1	1	0	0	1
Nanayella aculeatrium type species	0	0	0	2	1	-	0	-	-	0	0	1	1	0	0	0	0	2	0	0	1	0	1	0	1	0	0	2	1	0	1	0	1	0	0	0	2	0	2	0	0	0	0	0	0	1	0	0	1
Nanayella fluctuatrium	0	0	1	2	1	-	1	-	-	0	0	1	1	3	0	0	0	2	0	0	1	0	1	0	1	0	0	2	1	0	1	0	1	0	0	0	1	0	2	0	0	0	0	0	0	1	0	0	1
Sicohencotyle lebedevi comb. n.	0	5	0	2	0	0	-	1	1	0	0	4	1	3	2	-	0	2	0	0	1	0	-	1	1	0	0	2	0,4	0	1	1	1	0	0	0	2	0	1	0	0	0	0	0	1	1	1	0	1
Demidospermus morthentaleri i. s.	0	0	0	2	0,1	0	0	0	0	0	0	4	1	3	2	1	0	2	0	0	1	2	1	0	0	0	0	0	0	1	1	1	1	0	1	0	1	0	1	0	0	0	1	0	1	1	0	0	1
Nanayella megorchis	0	0	0	-	0	0	-	0	2	0	0	4	1	3	1	-	0	2	0	0	1	0	1	0	1	0	0	1	0	0	-	0	1	0	0	0	2	0	1	0	0	0	0	0	0	1	0	0	1
[truncated: 11 more columns]
