# Supplementary material for: Morphological phylogeny on the unnatural grouping of Demidospermus-like species (Monopisthocotyla, Dactylogyridae) with the proposal of new genera, genera resurrections, and descriptions of new species
Source: Parasite. 2025 Aug 5;32:49. doi: 10.1051/parasite/2025034 (PMC12324567; doi:10.1051/parasite/2025034)
Supplement: Supplementary file 4 — Table S2: Analyzed species and their respective characters. This table is structured to allow for easy filtering and sorting, making it a functional interactive taxonomic key. Table S3: Character matrix in Nexus format, which can be directly utilized in phylogenetic software for further analysis or verification of our findings. [file parasite-32-49-s4.zip › parasite240153-3-olm/Table S3.nex]

#NEXUS

[NEXUS FILE GENERATED BY WINCLADA (Copyright 2002 K.C. Nixon); THIS DOES NOT CONSTITUTE ENDORSEMENT OF THIS FORMAT, NOR GUARANTEE ACCURACY]

BEGIN DATA;
DIMENSIONS NTAX=46 NCHAR=60;
FORMAT MISSING=? SYMBOLS= " 0 1 2 3 4 5 6 7 8 9";
OPTIONS  MSTAXA=POLYMORPH ;

CHARLABELS

	[1]	Tegument_annulations
	[2]	Eyes
	[3]	Accessory_granules_in_cephalic_and_anterior_trunk_regions
	[4]	Head_organs
	[5]	'MCO_<shape>'
	[6]	Kind_of_MCO_coiled
	[7]	Kind_of_MCO_not_coiled
	[8]	Smaller_number_of_rings_in_the_MCO_preceding_the_accessory_piece
	[9]	Larger_number_of_rings_in_the_MCO_preceding_the_accessory_piece
	[10]	Distal_part_of_the_MCO
	[11]	Sac_of_the_MCO
	[12]	'MCO_base_<shape>'
	[13]	Expansions_of_MCO_base
	[14]	'Accesory_piecce_<type>'
	[15]	'Accesory_piecce_<articulation>'
	[16]	Prostatic_reservoir
	[17]	Gonads
	[18]	Vaginal_aperture
	[19]	Vagina
	[20]	Vaginal_atrium
	[21]	'Vaginal_pre-atrium'
	[22]	'Vaginal_atrium_<shape>'
	[23]	Length_of_vaginal_atrium_
	[24]	Grooves_in_the_vaginal_atrium
	[25]	Fringes_or_spines_in_the_vaginal_atrium
	[26]	'Grooves_in_the_vaginal_pre-atrium'
	[27]	Structure_within_the_vaginal_atrium
	[28]	'Vaginal_canal_<sclerotization>'
	[29]	'Vaginal_canal_<shape>'
	[30]	Distal_part_of_the_vaginal_canal
	[31]	Seminal_receptacle
	[32]	Caudal_peduncle
	[33]	Glandular_haptorial_patches
	[34]	'Haptoral_bars_in_adult_<number>'
	[35]	'Ventral_bar_<shape>'
	[36]	'Ventral_bar_<sclerotized_narrowing_in_the_middle>'
	[37]	'Ventral_bar_<distal_extremities>'
	[38]	Medio_anterior_or_posterior_projection_in_the_ventral_bar
	[39]	Longitudinal_groove_on_the_ventral_bar
	[40]	Transversal_groove_on_the_ventral_bar
	[41]	'Dorsal_bar_<shape>'
	[42]	'Dorsal_bar_<sclerotized_narrowing_in_the_middle>'
	[43]	'Dorsal_bar_<distal_extremities>'
	[44]	Medio_anterior_or_posterior_projection_in_the_dorsal_bar
	[45]	Longitudinal_groove_on_the_dorsal_bar
	[46]	Haptoral_hooks
	[47]	Hook_pairs_dilated_composed_by_one_subunity
	[48]	'Hook_pairs_dilated_composed_by_two_subunity,_the_hooklet_and_the_shank'
	[49]	'Hook_5_longer_and_/or_with_shank_thinner_than_the_others'
	[50]	'Hook_5_with_depressed,_flattened_or_vestigial_thumb'
	[51]	Hook_5_with_subdevelop_or_undeveloped_point
	[52]	'Hook_6_longer_and_/or_with_shank_thinner_than_the_others'
	[53]	'Hook_6_with_depressed,_flattened_or_vestigial_thumb'
	[54]	Hook_6_with_subdevelop_or_undeveloped_point
	[55]	hook_2_with_shank_significantly_reduced
	[56]	Hook_5_smaller_than_the_others
	[57]	'Hook_2_with_shank_composed_by_two_subunities,_the_proximal_sometimes_detached'
	[58]	Fold_in_the_superficial_root_of_dorsal_anchor
	[59]	Tip_of_point_of_ventral_anchor
	[60]	Tip_of_point_of_dorsal_anchor
;

STATELABELS

	1	 absent inconspicuous,
	2	 absent '1_pair,_the_posterior' '2_pairs,_posterior_and/or_anterior_fused,_partially_or_totally' '2_pairs,_posterior_closer_than_anterior' '2_pairs,_posterior_larger_than_anterior_and_equidistant' '2_pairs,_posterior_larger_and_closer_than_anterior',
	3	 present absent,
	4	 2_pairs 3_pairs 4_pairs 5_pairs 7_pairs 9_pairs 6_pairs,
	5	 coiled not_coiled,
	6	 a_coil_with_counterclokwise_rings 'a_corkscrew-like_coil',
	7	 'a_curved_tube,_incomplete_rings,or_C,_G,_J_and_U_shaped' a_sigmoid_or_sinuous_tube a_rough_cilindrical_tube,
	8	 '1-1.5' 2 3 11 13 '4-4.5',
	9	 '1-1.5' '2-2.5' 3 '4-4.5' 11 14 5,
	10	 contiguous_or_distally_acute expanded containing_extensions_resembling_barbs,
	11	 absent present,
	12	 bifurcate globose doubly_globose expanded 'rounded,_simple,_just_differentiated_from_the_MCO',
	13	 absent 'sclerotized_fringe-like_or_irregular_ornamentation_around' 1_flap 2_flaps,
	14	 'sheath-shaped,_with_lateral_lobe' 'two_sclerotized_piece,_jointed_proximally_or_distally' 'rod-shaped' 'one_sclerotized_piece,_sheath-shaped' 'sheath-shaped,_spiralled' 'rounded,_small',
	15	 articulated_with_the_proximal_region_of_the_MCO_or_with_MCO_base articulated_by_means_of_a_ligament not_articulated,
	16	 absent 1 '1,_biloculated' 2 2_doble_prostatic_system 'large,_strong,_c-shaped',
	17	 tandem overlapped,
	18	 'sinistral,_next_to_mco_level' 'sinistral,_next_to_germarium_level' 'sinistral,_between_the_mco_and_germarium_level' 'ventral,_at_level_of_the_germarium',
	19	 'an_atrium_and_a_pre-atrium' an_atrium 'a_pre-atrium',
	20	 sclerotized muscular absent,
	21	 sclerotized muscular absent,
	22	 'cup_shaped_or_tulip-like' infundibuliform_or_funnel_shaped 'urn-shaped',
	23	 short large,
	24	 absent present,
	25	 absent present,
	26	 absent present,
	27	 absent a_wrinkled_ring_at_its_bottom 'claw-shaped_internal_structure_',
	28	 sclerotized not_sclerotized partially_sclerotized,
	29	 a_curved_or_sinuous_tube a_slightly_straight_tube_or_curved_in_extremities 'a_sigmoid,_s-shaped_tube' 'a_sigmoid,_proximally_and_distally_s-shaped_tube' with_loops 'sinuous,_proximally_dorsal_and_distally_ventral',
	30	 contiguous bifurcated 'pileus-like_or_expanded',
	31	 absent 'present_with_pouch-like_shape,_semi-spherical_or_globose' present_with_a_sclerotized_mass_inside,
	32	 'short_<from_1_to_7%_compared_do_total_length>' 'medium_<from_8_to_15%_compared_do_total_length>' 'long_<larger_than_16%_compared_do_total_length>' absent,
	33	 present absent,
	34	 '1_ventral_and_1_dorsal,_both_not_articulated' '1_ventral_and_1_dorsal,_both_articulated' '1_ventral_and_1_dorsal,_only_the_ventral_articulated' '1_ventral_and_1_dorsal,_only_the_dorsal_articulated',
	35	 'bowed_or_some_variation_between_V,_U_and_W,_not_articulated' slightly_straight 'bowed_or_some_variation_between_V,_U_and_W,_articulated',
	36	 absent present,
	37	 with_tapering_ends with_expanded_ends with_continguous_end,
	38	 absent present,
	39	 absent 'present,_continuously_along_the_bar' 'present,_not_continuously_at_the_ends_of_the_bar' 'present,_not_continuously_along_the_bar',
	40	 absent present,
	41	 'not_articulated,_bowed_or_some_variation_between_V,_U_and_W' slightly_straight 'articulated_bars,_bowed_or_some_variation_between_V,_U_and_W',
	42	 absent present,
	43	 with_continguous_end expanded tapering,
	44	 absent present,
	45	 absent 'present,_continuously_along_the_bar' 'present,_at_the_ends_of_the_bar' 'present,_at_the_two_most_proximal_part',
	46	 all_approximately_equal_in_shape some_unequal_in_shape,
	47	 absent 1and_7 1_ 1_and_2,
	48	 absent '1,2_and_7',
	49	 absent present,
	50	 absent present,
	51	 absent present,
	52	 absent present,
	53	 absent present,
	54	 absent present,
	55	 absent present,
	56	 absent present,
	57	 absent present,
	58	 absent present,
	59	 recurved not_recurved,
	60	 recurved not_recurved,
;

MATRIX

Vancleaveus_janauacaensis
0001(01)00000041225131020010-0000100000110000110000000000010111
Vancleaveus_cicinnus
00111-0--0031225131020000-000010000-110000110000000000010111
Ameloblastella_chavarriai
000400-11004111112000001010001110000110000100000000000000011
Ameloblastella_unapi
001-00-45004101111001000010042211010112000102000000000010011
Ameloblastella_paranaensis
001100-130041311121120000-0100100000210000001000000000000011
Ameloblastella_pirarara
001500-34003101211001000000042201000010010000000000000000011
Ameloblastella_sakulocirra_sp._n.
001601-560141511101120000-01100300(01)0110000000000000000000011
Ameloblastella_martinae
001201-530031311121120000-0110130010113000000000000000000011
Demidospermus_centromochli_s._m.
00011-1--004(13)12302000001000000001000200000100000000000000011
Rhabdolachosus_brachyplatystomae_comb._n.
00021-0--0041321021120010-01001210102020(01)0101000000000000011
Rhabdolachosus_ceccarellii_comb._n.
00011-0--014142-02000001000110111010102010101100110000000011
Rhabdolachosus_araguaiensis_comb._n.
01011-0--200040402001001101010121010101000101000000000000011
Aphanoblastella_travassosi_morphotype_A
041-00-23004130102220----0-000121300210020002000000000000000
Aphanoblastella_travassosi_morphotype_B
040201-12004032102220----0-001121000210000201000000000000011
Aphanoblastella_juizforense
041301-00004022-01220----0--00121000210000203000000000000011
Demidospermus_anus
1012(01)0100004032102220----0-000-01121200020000000000000000011
Demidospermus_paranaensis
1012(01)01010040321021020000-0000101121200021000000000000000011
Demidospermus_spirophallus
101100-11004032-021020000-0000101121200021000000000000000011
Demidospermus_prolixus
1011(01)0100004032-02011000000010-01121200021000000000000000011
Demidospermus_annulus_i._s.
03-21-0--002222-021000010-0-10101300000001100120000000000011
Omothecium_pinirampi
0(12)131-0--0013321001021010-00201110000000(01)0000100110010100011
Omothecium_luckyi
01101-0--001332-001021010-0030111000200000000000000000000011
Omothecium_macropteri_comb._n.
050-(01)00000013321001020010-0010111000200100110100000000100011
Demidospermus_brevicirrus_i._s.
05111-2--0040101021020001-0010110000200000000120001000100011
Martorellius_valenciennesi_comb._n.
05131-0--0020320011020001-0050101000203100100120000000100011
Martorellius_paravalenciennesi_comb._n.
05111-0--0020321011020000-0050101000200000000120000000100011
Martorellius_curvovaginatus_comb._n.
02111-0--002232-021020000-0050111000003100000120000000100011
Martorellius_peruvianus_comb._n.
0(25)011-0--001332102000000000050010000200000002120000000100011
Martorellius_striatus_comb._n.
02011-0--001232102000001000050110300002101002120000000100011
Demidospermus_idolus_i._s.
0512(01)00000010323021020-10-00101-0000200000000110011011100011
Demidospermus_cornicinus_i._s.
0(25)1(123)1-0--1020321021020011-1000100300001101200120101101101011
Demidospermus_armostus_i.s.
05121-0--0010(13)0100001001000010100000200000000110011011000011
Paramphocleithrium_ichthyocercus_comb._n.
0(25)111-0--0010101001022101-0000--0000200000101100111111000011
Paramphocleithrium_bidiverticulatum
02121-0--004230-021022100-0010110000200000000100111111100011
Magnanchistrius_leptosynophallus_comb._n.
0(25)021-0--004332102001000000210111220000000200101111111001000
Magnanchistrius_uncusvalidus_comb._n.
0(25)131-0--004332102001000000010101220200000010101111111001000
Magnanchistrius_majusculus_comb._n.
0(25)0-1-0--2043321020010000000101-1220200000010101111111001000
Nanayella_amplofalcis
00021-1--004132002001000000240021000100000010100111111000011
Sicohencotyle_catus_comb._n.
0(25)0300-12203132102011001010150011000101010101100111111000011
Urocleidoides_amazonensis_i._s.
050200-002042321022-0----0-100021000200100000100111111100011
Sicohencotyle_antomaia_gen._n._sp._n._
0(24)1300-11103332-02000001002110011000001000201100110110000011
Nanayella_aculeatrium_type_species
00021-0--001100002001010100210101000202000000100111111000011
Nanayella_fluctuatrium
00121-1--001130002001010100210101000102000000100111111000011
'Sicohencotyle_lebedevi_comb._n.,_'
050200-11004132-020010-11002(04)0111000201000001110111111001011
Demidospermus_morthentaleri_i._s.
0002(01)0000004132102001210000001111010101000101100111111000011
Nanayella_megorchis_
000-00-02004131-02001010100100-01000201000000100111111000011
;
ENDBLOCK;

BEGIN ASSUMPTIONS;

	OPTIONS  DEFTYPE=unord PolyTcount=MINSTEPS ;

ENDBLOCK;
